# Supplementary material for: Antioxidant Capacity Assessment of Plant Extracts for Green Synthesis of Nanoparticles
Source: Nanomaterials (Basel). 2021 Jun 25;11(7):1679. doi: 10.3390/nano11071679 (PMC8308177; doi:10.3390/nano11071679)
Supplement: Supplementary file 1 [file nanomaterials-11-01679-s001.zip]

Archive with 1 entries (1 files):
- nanomaterials-1205094-supplementary.pdf
